# Supplementary material for: Switch-like and persistent memory formation in individual Drosophila larvae
Source: eLife. 2021 Oct 12;10:e70317. doi: 10.7554/eLife.70317 (PMC8510578; doi:10.7554/eLife.70317)
Supplement: Supplementary file 1. [file elife-70317-supp1.zip]

Archive with 12 entries (9 files):
- Schematics/
- Schematics/lesar_elife_schematics.pdf
- __MACOSX/
- __MACOSX/Schematics/
- __MACOSX/Schematics/._lesar_elife_schematics.pdf
- Schematics/lightring.sch
- __MACOSX/Schematics/._lightring.sch
- Schematics/ymaze.ipt
- __MACOSX/Schematics/._ymaze.ipt
- Schematics/lightring.pcb
- __MACOSX/Schematics/._lightring.pcb
- __MACOSX/._Schematics
